# Supplementary material for: miRNA Expression Profiles in Isolated Ventricular Cardiomyocytes: Insights into Doxorubicin-Induced Cardiotoxicity
Source: Int J Mol Sci. 2024 May 12;25(10):5272. doi: 10.3390/ijms25105272 (PMC11121573; doi:10.3390/ijms25105272)
Supplement: Supplementary file 1 [file ijms-25-05272-s001.zip]

Archive with 3 entries (3 files):
- Figures suplementarias.pdf
- Tabla S1. 1h Network ClueGO CluePedia Analysis.xlsx
- Tabla S2. 22h Network ClueGO CluePedia Analysis.xlsx
